# Supplementary material for: Insight into the Alcohol-Free Ring-Opening Polymerization of TMC Catalyzed by TBD
Source: Polymers (Basel). 2021 May 14;13(10):1589. doi: 10.3390/polym13101589 (PMC8156564; doi:10.3390/polym13101589)
Supplement: Supplementary file 1 [file polymers-13-01589-s001.zip]

Archive with 1 entries (1 files):
- polymers-1188253-supplementary.pdf
